# Supplementary material for: Effects of Songs Recorded by Parents on the Vital Signs of Preterm Infants: A Randomized Controlled Trial
Source: Children (Basel). 2025 Jan 27;12(2):146. doi: 10.3390/children12020146 (PMC11854583; doi:10.3390/children12020146)
Supplement: Supplementary file 1 [file children-12-00146-s001.zip]

Archive with 1 entries (1 files):
- children-3442494-supplementary.xlsx
