# Supplementary material for: Effects of Songs Recorded by Parents on the Vital Signs of Preterm Infants: A Randomized Controlled Trial
Source: Children (Basel). 2025 Jan 27;12(2):146. doi: 10.3390/children12020146 (PMC11854583; doi:10.3390/children12020146)
Supplement: Supplementary file 1 [file children-12-00146-s001.zip › children-3442494-supplementary.xlsx]

## Sheet: Sheet1
Table S1. Guidelines for Recordings and Examples of Songs
Guidelines for Recording (Provided to Parents)
1. The voice recording may be done by either the father, the mother, or both parents together, as you prefer.
2. You are free to choose any time for the recording. When played for your child, the audio will be set to repeat.
3. Please feel free to record in any location within your home that is comfortable for you.
4. The content of the recording is entirely flexible. While the sample provided features "YurikagonoUta (Japanase lullaby)," you are encouraged to prioritize any songs or content you feel would be meaningful or enjoyable for your child.
Examples of Songs that the parents sang
1. YurikagonoUta (Japanase lullaby)
2. Twinkle twinkle little star
3. What color do you like (Japanese children's song)
4. My Neighbor Totoro
